# Supplementary material for: flowClust: a Bioconductor package for automated gating of flow cytometry data
Source: BMC Bioinformatics. 2009 May 14;10:145. doi: 10.1186/1471-2105-10-145 (PMC2701419; doi:10.1186/1471-2105-10-145)
Supplement: Additional file 1 — A copy of the flowClust package. The zip file contains the source code of the flowClust package (version 2.2.0) as a gzipped tarball for direct installation into R from a command-line interface. This current release is also available from Bioconductor at . [file 1471-2105-10-145-S1.zip]

Archive with 3 entries (2 files):
- flowClust_2.2.0.tar.gz
- __MACOSX/
- __MACOSX/._flowClust_2.2.0.tar.gz
