# Supplementary material for: flowClust: a Bioconductor package for automated gating of flow cytometry data
Source: BMC Bioinformatics. 2009 May 14;10:145. doi: 10.1186/1471-2105-10-145 (PMC2701419; doi:10.1186/1471-2105-10-145)
Supplement: Additional file 2 — A copy of the GvHD data file used in this article. The zip file contains the data file in FCS format used in the GvHD analysis. Interested readers may go to for a complete set of data files for the GvHD study [40]. [file 1471-2105-10-145-S2.zip]

Archive with 1 entries (1 files):
- B07
