# Supplementary material for: flowClust: a Bioconductor package for automated gating of flow cytometry data
Source: BMC Bioinformatics. 2009 May 14;10:145. doi: 10.1186/1471-2105-10-145 (PMC2701419; doi:10.1186/1471-2105-10-145)
Supplement: Additional file 4 — Result summary of the first-stage analysis with four clusters of the GvHD data. The rule used to identify outliers is 95% quantile. 133 points (1.03%) are called outliers. [file 1471-2105-10-145-S4.txt]

** Experiment Information ** 
Experiment name: Flow Experiment 
Variables used: FSC-H SSC-H 
** Clustering Summary ** 
Number of clusters: 4 
Proportions: 0.1779686 0.1622115 0.3882043 0.2716157 
** Transformation Parameter ** 
lambda: 0.1126388 
** Information Criteria ** 
Log likelihood: -146769.5 
BIC: -293765.9 
ICL: -300546.2 
** Data Quality ** 
Number of points filtered from above: 168 (1.31%)
Number of points filtered from below: 0 (0%)
Rule of identifying outliers: 95% quantile
Number of outliers: 133 (1.03%)
Uncertainty summary: 
     Min.   1st Qu.    Median      Mean   3rd Qu.      Max.      NA's 
9.941e-04 1.211e-02 3.512e-02 8.787e-02 1.070e-01 6.531e-01 1.680e+02 
