# Supplementary material for: flowClust: a Bioconductor package for automated gating of flow cytometry data
Source: BMC Bioinformatics. 2009 May 14;10:145. doi: 10.1186/1471-2105-10-145 (PMC2701419; doi:10.1186/1471-2105-10-145)
Supplement: Additional file 5 — Code to produce the plots in this article. R code to produce the plots in the GvHD analysis. [file 1471-2105-10-145-S5.r]

# Figure 1
plot(criterion(res1, "BIC"), xlab="No. of clusters", ylab="BIC", type="b")

# Figure 2
plot(res1[[4]], data=GvHD, pch.outliers="+", xlab="FSC-Height", ylab="SSC-Height")
legend("bottomright", col=2:5, legend=1:4, title="Clusters", pch=20)

# Figure 3
plot(criterion(res2, "BIC"), xlab="No. of clusters", ylab="BIC", type="b")

# Figure 4
plot(res2[[11]], data=GvHD2$lymphocyte, include=c(1,2,3,8,11), ellipse=F, pch=20, xlab="CD4-Height", ylab=quote(paste("CD8",beta,"-Height")))
res2d <- density(res2[[11]], data=GvHD2$lymphocyte, include=c(1,2,3,8,11)) 
plot(res2d, drawlabels=F, add=T, nlevels=20)

# Figure 5
plot(res2d, type="image", nlevels=100, xlab="CD4-Height", ylab=quote(paste("CD8",beta,"-Height")))
